# Supplementary material for: Pesticide use and risk of non-Hodgkin lymphoid malignancies in agricultural cohorts from France, Norway and the USA: a pooled analysis from the AGRICOH consortium
Source: Int J Epidemiol. 2019 Mar 18;48(5):1519–35. doi: 10.1093/ije/dyz017 (PMC6857760; doi:10.1093/ije/dyz017)
Supplement: dyz017_Supplementary_Data [file dyz017_supplementary_data.zip]

Archive with 4 entries (3 files):
- dyz017-Suppl_data/
- dyz017-Suppl_data/Supplementary_Table_3.pdf
- dyz017-Suppl_data/Supplementary_Data2.doc
- dyz017-Suppl_data/Supplementary_Data1.doc
